# Supplementary material for: Improved generative adversarial networks model for movie dance generation
Source: PLoS One. 2025 May 23;20(5):e0323304. doi: 10.1371/journal.pone.0323304 (PMC12101739; doi:10.1371/journal.pone.0323304)
Supplement: S1 Data — (XLSX) [file pone.0323304.s001.xlsx]

## Sheet: Data in fig.5
Dance style	Traditional dance arrangement	GANs model	VQ-VAE model	Transformer model
Modern dance	24.2	28.5	26.8	27.4
Classic Ballet	25	29.5	28	28.9
Latin dance	23.7	28.2	26.4	27.2
Street dance	24.5	28	26.6	27.6

## Sheet: Data in fig.6
Dance style	Traditional dance arrangement	GANs model	VQ-VAE model	Transformer model
Modern dance	0.78	0.83	0.8	0.82
Classic Ballet	0.8	0.85	0.82	0.84
Latin dance	0.77	0.84	0.81	0.83
Street dance	0.78	0.82	0.79	0.81

## Sheet: Data in fig.7
Evaluating indicator	Traditional dance arrangement	GANs model	VQ-VAE model	Transformer model
Professional dancer recognition rate(%)	72	85	80	83
Motor fluency score (10 points)	8.8	9.4	9.1	9.3
Color fidelity score (10 points)	8.9	9.1	9	9

## Sheet: Data in fig.8
Rhythm type	Traditional dance arrangement	GANs model	VQ-VAE model	Transformer model
Fast paced	88	96	93	95
Medium rhythm	90	97	95	96
Slow rhythm	92	95	94	94

## Sheet: Data in fig.9
Emotional type	Traditional dance arrangement	GANs model	VQ-VAE model	Transformer model
Romantic	90	94	93	92
Calm	93	97	95	94
Sadness	88	91	90	90
Excitement	92	96	94	95
